# Supplementary material for: Multiparametric Comparison of Two TTA-Based Surgical Techniques in Dogs with Cranial Cruciate Ligament Tears
Source: Animals (Basel). 2023 Nov 9;13(22):3453. doi: 10.3390/ani13223453 (PMC10668821; doi:10.3390/ani13223453)
Supplement: Supplementary file 1 [file animals-13-03453-s001.zip]

Archive with 1 entries (1 files):
- animals-2675425-supplementary.pdf
